# Supplementary material for: Preparation and Interfacial Properties of Hydroxyl-Containing Polyimide Fibers
Source: Polymers (Basel). 2023 Feb 19;15(4):1032. doi: 10.3390/polym15041032 (PMC9967378; doi:10.3390/polym15041032)
Supplement: Supplementary file 1 [file polymers-15-01032-s001.zip]

Archive with 1 entries (1 files):
- polymers-2144863-supplementary.pdf
